# Supplementary material for: Fast and covariate-adaptive method amplifies detection power in large-scale multiple hypothesis testing
Source: Nat Commun. 2019 Jul 31;10:3433. doi: 10.1038/s41467-019-11247-0 (PMC6668431; doi:10.1038/s41467-019-11247-0)
Supplement: Supplementary file 4 — Source Data [file 41467_2019_11247_MOESM4_ESM.xlsx]

## Sheet: Figure 1a
Figure 1a	tissue name	BH	SBH (+1.1%)	IHW (+5.2%)	AdaFDR-fast (+29.8%)	AdaFDR (+31.9%)
	Adipose_Subcutaneous	1640767	1662692	1723191	2060257	2089908
	Adipose_Visceral_Omentum	1091371	1104365	1174126	1401614	1425669
	Artery_Aorta	1137274	1150275	1220982	1455595	1484748
	Breast_Mammary_Tissue	791576	798660	872391	1036897	1055312
	Cells_EBV-transformed_lymphocytes	296646	298862	327538	423405	435544
	Colon_Sigmoid	721717	728957	769214	955485	971365
	Colon_Transverse	867653	875265	915138	1124914	1143209
	Esophagus_Gastroesophageal_Junction	756206	763585	818403	1010334	1027079
	Esophagus_Mucosa	1614647	1637079	1694510	2044774	2066254
	Esophagus_Muscularis	1525109	1544370	1624148	1920648	1948373
	Heart_Atrial_Appendage	924865	934725	978880	1185025	1209027
	Heart_Left_Ventricle	814019	821945	680508	1068193	1084001
	Lung	1545653	1563294	1611952	1934520	1962630
	Muscle_Skeletal	1571195	1592307	1642521	1970935	1988207
	Pancreas	762025	770208	827744	1009504	1032268
	Stomach	674383	679925	714426	884599	898106
	Whole_Blood	1121743	1133487	1161693	1433230	1453917

## Sheet: Supplementary Figure 2a
Supplementary Figure 2a	tissue name	intersection	SBH_only	AdaFDR_only
	Adipose_Subcutaneous	1619080	43611	470828
	Adipose_Visceral_Omentum	1074439	29926	351230
	Artery_Aorta	1119582	30693	365166
	Breast_Mammary_Tissue	778846	19814	276466
	Cells_EBV-transformed_lymphocytes	292010	6852	143534
	Colon_Sigmoid	708808	20149	262557
	Colon_Transverse	851965	23300	291244
	Esophagus_Gastroesophageal_Junction	743281	20304	283798
	Esophagus_Mucosa	1594351	42727	471903
	Esophagus_Muscularis	1503023	41347	445350
	Heart_Atrial_Appendage	909453	25271	299574
	Heart_Left_Ventricle	801920	20024	282081
	Lung	1515858	47436	446772
	Muscle_Skeletal	1553004	39303	435203
	Pancreas	749392	20816	282876
	Stomach	663283	16642	234823
	Whole_Blood	1102329	31158	351588

## Sheet: Supplementary Figure 3
Supplementary Figure 3	tissue name	BH	AdaFDR with log10(exp) (+1.9%)	AdaFDR with AAF (+4.6%)	AdaFDR dist (+24.6%)	AdaFDR with state (+2.0%)	AdaFDR with all covariates (+31.9%)
	Adipose_Subcutaneous	1640767	1667183	1701664	1990052	1668745	2089908
	Adipose_Visceral_Omentum	1091371	1108591	1142990	1356784	1111271	1425669
	Artery_Aorta	1137274	1153343	1177851	1397195	1152104	1484748
	Breast_Mammary_Tissue	791576	807131	832775	985384	809659	1055312
	Cells_EBV-transformed_lymphocytes	296646	304872	316432	401144	303595	435544
	Colon_Sigmoid	721717	737601	760172	911117	736150	971365
	Colon_Transverse	867653	883674	907828	1083179	884775	1143209
	Esophagus_Gastroesophageal_Junction	756206	776437	797859	964802	775170	1027079
	Esophagus_Mucosa	1614647	1652323	1684775	1968334	1649767	2066254
	Esophagus_Muscularis	1525109	1550979	1583152	1846182	1550758	1948373
	Heart_Atrial_Appendage	924865	940313	963273	1139771	935390	1209027
	Heart_Left_Ventricle	814019	835671	854636	1029101	838866	1084001
	Lung	1545653	1563741	1598739	1865113	1560730	1962630
	Muscle_Skeletal	1571195	1601460	1626259	1882741	1608405	1988207
	Pancreas	762025	778923	803961	975024	781093	1032268
	Stomach	674383	686603	707123	853151	684855	898106
	Whole_Blood	1121743	1138244	1164040	1379777	1142248	1453917
